# Supplementary material for: A Novel Chemiluminescent Method for Efficient Evaluation of Heterogeneous Fenton Catalysts Using Cigarette Tar
Source: Toxics. 2022 Dec 29;11(1):30. doi: 10.3390/toxics11010030 (PMC9866030; doi:10.3390/toxics11010030)
Supplement: Supplementary file 1 [file toxics-11-00030-s001.zip]

Archive with 1 entries (1 files):
- toxics-2044042-supplementary.pdf
